# Supplementary material for: pH-Responsive Lipid Nanocapsules: A Promising Strategy for Improved Resistant Melanoma Cell Internalization
Source: Cancers (Basel). 2021 Apr 22;13(9):2028. doi: 10.3390/cancers13092028 (PMC8122844; doi:10.3390/cancers13092028)
Supplement: Supplementary file 1 [file cancers-13-02028-s001.zip]

Archive with 1 entries (1 files):
- cancers-1161747-supplementary.pdf
